# Supplementary material for: The Risk of Age-Related Macular Degeneration Is Reduced in Type 2 Diabetes Patients Who Use Metformin
Source: Pharmaceuticals (Basel). 2023 Feb 1;16(2):224. doi: 10.3390/ph16020224 (PMC9963185; doi:10.3390/ph16020224)
Supplement: Supplementary file 1 [file pharmaceuticals-16-00224-s001.zip]

Archive with 1 entries (1 files):
- pharmaceuticals-2051545-supplementary.pdf
